# Supplementary material for: COVID-19 Pandemic Consequences among Individuals with Eating Disorders on a Clinical Sample in Poland—A Cross-Sectional Study
Source: Int J Environ Res Public Health. 2022 Jul 11;19(14):8484. doi: 10.3390/ijerph19148484 (PMC9321998; doi:10.3390/ijerph19148484)
Supplement: Supplementary file 1 [file ijerph-19-08484-s001.zip]

Archive with 1 entries (1 files):
- ijerph-1781578-supplementary.pdf
